# Supplementary material for: Preliminary Studies on Detection of Fusarium Basal Rot Infection in Onions and Shallots Using Electronic Nose
Source: Sensors (Basel). 2022 Jul 21;22(14):5453. doi: 10.3390/s22145453 (PMC9315870; doi:10.3390/s22145453)
Supplement: Supplementary file 1 [file sensors-22-05453-s001.zip]

Archive with 1 entries (1 files):
- sensors-1799350-supplementary.pdf
